# Supplementary material for: Genetically Determined Physical Activity and Its Association with Circulating Blood Cells
Source: Genes (Basel). 2019 Nov 7;10(11):908. doi: 10.3390/genes10110908 (PMC6895919; doi:10.3390/genes10110908)
Supplement: Supplementary file 1 [file genes-10-00908-s001.zip]

Archive with 3 entries (3 files):
- Supplementary Figures.docx
- Supplementary table 1- table 2 -table 4.docx
- Supplementary table 3.xls
