# Supplementary material for: Genetically Determined Physical Activity and Its Association with Circulating Blood Cells
Source: Genes (Basel). 2019 Nov 7;10(11):908. doi: 10.3390/genes10110908 (PMC6895919; doi:10.3390/genes10110908)
Supplement: Supplementary file 1 [file genes-10-00908-s001.zip › Supplementary table 3.xls]

## Sheet: Blad1
Supplementary Table 3: Estimates of the associations between the single nucleotide polymorphisms and circulating blood cells
Exposure									Leukocyte count (10^9 cells/Litre)			Erythrocyte count (10^12 cells/Litre)			Erythrocyte distribution width (%)			Neutrophil count (10^9 cells/Litre)			Neutrophils (%)			Lymphocyte count (10^9 cells/Litre)			Lymphocyte (%)			Monocyte count (10^9 cells/Litre)			Monocytes (%)			Eosinophil count (10^9 cells/Litre)			Eosinophils (%)			Basophil count (10^9 cells/Litre)			Basophils (%)			Reticulocyte count (10^12 cells/Litre)
rsID	Chr	hg19 position	EFAL	NEFAL	EF Frequency	Beta	SE	P value	Beta	SE	P value	Beta	SE	P value	Beta	SE	P value	Beta	SE	P value	Beta	SE	P value	Beta	SE	P value	Beta	SE	P value	Beta	SE	P value	Beta	SE	P value	Beta	SE	P value	Beta	SE	P value	Beta	SE	P value	Beta	SE	P value	Beta	SE
rs159963	1	8504421	C	A	0.4225	0.0208	0.0045	4,40×10-6	-0.0165042	0.00567168	3,62x10-03	-0.00094858	0.00116572	4,16x10-01	0.00594145	0.0030544	5,18x10-02	-0.00922925	0.0044962	4,01x10-02	0.0171808	0.0277779	5,36x10-01	-0.00737125	0.00149112	7,68x10-07	-0.0736088	0.0239279	2,10x10-03	-6.01403e-05	0.0163134	6,44x10-04	0.00855281	0.925606	5,65x10-02	0.00199219	0.000448033	8,73x10-06	0.0379441	0.00625973	1,35x10-09	-4.52166e-06	0.000169435	9,79x10-01	0.00222675	0.00209552	2,88x10-01	-0.001604	0.00204102
rs78681635	1	14654840	C	A	0.9804	-0.0736	0.0161	4,90×10-6	-0.027917	0.02012	1,65x10-01	-0.0048824	0.00407645	2,31x10-01	-0.00112947	0.0112802	9,20x10-01	-0.00548416	0.0158808	7,30x10-01	0.171793	0.0971099	7,69x10-02	-0.00880416	0.00530397	9,69x10-02	-0.0902685	0.0838996	2,82x10-01	-0.00446742	-0.0282084	2,05x10-03	0.0283061	0.0296181	3,19x10-01	-0.00360782	0.00154794	1,98x10-02	-0.0471755	0.0220619	3,25x10-02	-0.000985961	0.000562148	7,94x10-02	-0.00650758	0.00716566	3,64x10-01	-0.00707299	0.00730618
rs16835316	1	33691065	C	G	0.783	-0.0284	0.0054	1,20×10-7	-0.00349958	0.00675469	6,04x10-01	-0.00224307	0.00138751	1,06x10-01	-0.00122369	0.00364117	7,37x10-01	0.00097177	0.00536369	8,56x10-01	0.0422084	0.0332305	2,04x10-01	-0.00209459	0.00178166	2,40x10-01	-0.0420917	0.0286489	1,42x10-01	0.00127461	0.0187986	7,64x10-04	0.0102694	0.0952374	6,72x10-02	-0.00144342	0.000535217	7,00x10-03	-0.0192013	0.00743119	9,77x10-03	2.20343e-05	0.00020293	9,14x10-01	0.000159625	0.00247733	9,49x10-01	0.000445184	0.00242783
rs34517439	1	78450517	C	A	0.8791	0.0374	0.0069	5,10×10-8	0.018126	0.00846671	3,23x10-02	0.00102812	0.00175393	5,58x10-01	0.0142512	0.00466613	2,26x10-03	0.00600293	0.00670057	3,70x10-01	-0.0526453	0.0420526	2,11x10-01	0.0103183	0.00226115	5,04x10-06	0.114555	0.0363175	1,61x10-03	-0.000858964	-0.0376957	9,49x10-04	0.0127117	0.365504	3,02x10-03	-0.000579291	0.000675017	3,91x10-01	-0.0203753	0.00938364	2,99x10-02	-0.000259145	0.000273132	3,43x10-01	-0.00418942	0.0032187	1,93x10-01	0.0120466	0.00309039
rs111205056	1	84358066	T	C	0.9624	0.0658	0.013	4,10×10-7	0.00873744	0.0162831	5,92x10-01	-0.00220061	0.00330482	5,05x10-01	0.0100211	0.00892658	2,62x10-01	0.0050937	0.0129286	6,94x10-01	0.00127421	0.0804644	9,87x10-01	-0.000204137	0.00432272	9,62x10-01	-0.0299541	0.0681567	6,60x10-01	0.00247952	0.031261	1,96x10-03	0.0274498	0.205233	2,55x10-01	0.000214537	0.00130716	8,70x10-01	0.00323954	0.0181242	8,58x10-01	-0.000276335	0.000478478	5,64x10-01	-0.00526545	0.00564128	3,51x10-01	0.00280518	0.00583968
rs791273	1	147234618	A	G	0.7482	-0.0255	0.0051	6,20×10-7	0.0181003	0.00646619	5,12x10-03	0.0010115	0.00131882	4,43x10-01	0.00239568	0.00344201	4,86x10-01	0.0101137	0.00509736	4,72x10-02	-0.0245492	0.0314119	4,34x10-01	0.00444935	0.00170461	9,05x10-03	0.023256	0.0270513	3,90x10-01	0.000349108	-0.00688305	7,28x10-04	0.00963423	0.631497	4,75x10-01	0.000727015	0.000506263	1,51x10-01	0.00436001	0.00708016	5,38x10-01	0.000293676	0.000194163	1,30x10-01	0.0038641	0.0023401	9,87x10-02	-0.00326615	0.00231602
rs76223101	2	118974070	G	A	0.9486	-0.0509	0.0104	9,30×10-7	0.00713056	0.0128899	5,80x10-01	-0.0014883	0.00264646	5,74x10-01	0.00430797	0.00689602	5,32x10-01	0.00595704	0.0102178	5,60x10-01	0.0110022	0.0630819	8,62x10-01	0.00181103	0.00338464	5,93x10-01	0.00912564	0.054403	8,67x10-01	-0.000348217	-0.0167102	1,39x10-03	0.0185937	0.80283	3,69x10-01	-0.000621803	0.000992054	5,31x10-01	-0.00983527	0.0138368	4,77x10-01	0.000295926	0.000390901	4,49x10-01	0.00655045	0.0045706	1,52x10-01	0.00203301	0.00464191
rs12989603	2	152216827	A	C	0.6984	0.0235	0.0048	1,00×10-6	0.00487491	0.00609723	4,24x10-01	-0.00139626	0.0012409	2,61x10-01	0.0016516	0.0032815	6,15x10-01	0.00294297	0.00484114	5,43x10-01	0.00601163	0.0298088	8,40x10-01	0.000727486	0.0015975	6,49x10-01	-0.0065976	0.0256148	7,97x10-01	0.000398398	-0.00230149	7,19x10-04	0.00948057	0.579615	8,08x10-01	0.00032659	0.000485988	5,02x10-01	0.00207157	0.00683197	7,62x10-01	0.000153696	0.000187105	4,11x10-01	0.000401575	0.00233657	8,64x10-01	-0.000384835	0.00218947
rs1220114	2	158543700	T	A	0.7426	0.0238	0.0052	4,70×10-6	0.0101505	0.00654341	1,21x10-01	0.000336154	0.00133083	8,01x10-01	-0.00488778	0.0034495	1,56x10-01	0.00696138	0.0051425	1,76x10-01	0.0121272	0.0319155	7,04x10-01	0.000707502	0.00172258	6,81x10-01	-0.00860335	0.0275272	7,55x10-01	0.000571597	0.00065719	7,34x10-04	0.00985142	0.435972	9,47x10-01	-0.000289639	0.000508173	5,69x10-01	-0.00787457	0.00710501	2,68x10-01	0.000377036	0.000205994	6,72x10-02	0.00396171	0.0025055	1,14x10-01	-0.000523535	0.0023358
rs7557793	2	171665325	T	C	0.7785	-0.0248	0.0054	3,90×10-6	-0.0132336	0.00672801	4,92x10-02	0.00111231	0.00138085	4,21x10-01	-0.000655958	0.00371923	8,60x10-01	-0.00720819	0.00531	1,75x10-01	0.00284142	0.0327956	9,31x10-01	-0.0025402	0.00176826	1,51x10-01	-0.0035684	0.0282507	8,99x10-01	-0.000645877	0.000913679	7,68x10-04	0.0101566	0.400481	9,28x10-01	-0.00046923	0.000547152	3,91x10-01	0.00046056	0.00770581	9,52x10-01	-0.000187143	0.000206039	3,64x10-01	-0.000915091	0.00248316	7,12x10-01	-0.00306465	0.00245335
rs7591144	2	221075004	G	A	0.6128	-0.021	0.0045	3,40×10-6	0.0103867	0.00569714	6,83x10-02	-0.000514235	0.00117188	6,61x10-01	-0.00323834	0.00301909	2,83x10-01	0.00721941	0.00452832	1,11x10-01	0.000728329	0.0279896	9,79x10-01	0.0022411	0.00149357	1,33x10-01	0.000293528	0.0240292	9,90x10-01	0.000601459	-0.00269187	6,57x10-04	0.00880128	0.359635	7,60x10-01	3.36301e-05	0.00044993	9,40x10-01	0.00085629	0.00640227	8,94x10-01	0.000195207	0.000167466	2,44x10-01	0.00072042	0.00205513	7,26x10-01	0.000316	0.00205038
rs4040769	3	10434490	G	A	0.6371	-0.0217	0.0046	2,70×10-6	0.000753861	0.00580011	8,97x10-01	0.00110759	0.00118548	3,50x10-01	-0.00147518	0.00314908	6,39x10-01	-0.000770135	0.00459591	8,67x10-01	-0.032324	0.0283522	2,54x10-01	0.000981423	0.00152685	5,20x10-01	0.0189442	0.0244042	4,38x10-01	0.000912989	0.014229	6,59x10-04	0.00877715	0.165768	1,05x10-01	-2.41567e-05	0.000471411	9,59x10-01	3.17367e-06	0.0064896	1,00x10+00	-0.000170135	0.000171795	3,22x10-01	-0.000817846	0.00206781	6,92x10-01	-0.00273249	0.00208987
rs6775319	3	18758501	A	T	0.2707	0.0274	0.005	3,90×10-8	0.00771847	0.0062734	2,19x10-01	9.6946e-05	0.00129882	9,40x10-01	0.00710461	0.00336619	3,48x10-02	0.00328705	0.00497526	5,09x10-01	-0.0351277	0.030755	2,53x10-01	0.00374797	0.00165512	2,35x10-02	0.0606751	0.0263879	2,15x10-02	-0.000401247	-0.0102609	7,40x10-04	0.00980467	0.58771	2,95x10-01	-0.000635459	0.000495188	1,99x10-01	-0.0154461	0.00690748	2,53x10-02	0.000141681	0.000185665	4,45x10-01	0.000264314	0.00225467	9,07x10-01	0.0029209	0.00227487
rs16860042	3	147755033	T	C	0.9036	-0.0348	0.0075	3,80×10-6	0.00085427	0.00942225	9,28x10-01	-0.000896993	0.00194807	6,45x10-01	0.0029622	0.0051459	5,65x10-01	-0.00160909	0.00744242	8,29x10-01	-0.0197943	0.0464681	6,70x10-01	0.000757803	0.00249879	7,62x10-01	0.00842338	0.0403183	8,35x10-01	7.7694e-05	0.00574139	1,03x10-03	0.014003	0.93973	6,82x10-01	0.000535994	0.000758661	4,80x10-01	0.00202572	0.0104453	8,46x10-01	0.000308935	0.000296259	2,97x10-01	0.00349504	0.00360196	3,32x10-01	-0.00363777	0.00340906
rs651165	3	172412887	G	A	0.77	0.0243	0.0053	4,40×10-6	-0.00284498	0.00665736	6,69x10-01	0.0013006	0.00134717	3,34x10-01	-0.00983866	0.0035593	5,71x10-03	-0.00411095	0.0052465	4,33x10-01	-0.0298219	0.032281	3,56x10-01	0.00130579	0.00174158	4,53x10-01	0.0302526	0.0277341	2,75x10-01	-0.000401461	0.000174232	7,46x10-04	0.0100672	0.590484	9,86x10-01	-0.000466623	0.000518233	3,68x10-01	-0.00230554	0.0072702	7,51x10-01	6.07763e-05	0.000200111	7,61x10-01	0.00158485	0.00242182	5,13x10-01	7.97153e-05	0.0023702
rs7626095	3	176320312	C	T	0.5624	-0.0217	0.0045	1,70×10-6	-0.00522377	0.00572262	3,61x10-01	0.00116697	0.00117162	3,19x10-01	-0.00155454	0.00311919	6,18x10-01	-0.0038065	0.00451583	3,99x10-01	0.00609351	0.0278676	8,27x10-01	-0.00119539	0.00150814	4,28x10-01	-0.00730542	0.0240829	7,62x10-01	-0.00055698	-0.0012913	6,44x10-04	0.00852	0.387247	8,80x10-01	0.000111832	0.000459208	8,08x10-01	0.00430337	0.0064098	5,02x10-01	-0.0001544	0.000175687	3,79x10-01	-0.00182057	0.00212843	3,92x10-01	-0.00263584	0.00205484
rs7658462	4	3283422	C	T	0.8284	0.0302	0.0059	3,30×10-7	0.024727	0.00740531	8,41x10-04	0.00355031	0.00150552	1,84x10-02	0.00468747	0.00395433	2,36x10-01	0.0217115	0.0058772	2,21x10-04	0.0968234	0.0360851	7,29x10-03	0.0026549	0.00193575	1,70x10-01	-0.0597581	0.0311045	5,47x10-02	0.000238418	-0.0241569	8,27x10-04	0.0109834	0.773021	2,79x10-02	-0.000246543	0.000587297	6,75x10-01	-0.0154614	0.00806246	5,52x10-02	0.000216289	0.000235619	3,59x10-01	0.00243964	0.00285326	3,93x10-01	0.0038515	0.00263245
rs111789382	4	6746242	T	C	0.9339	-0.0422	0.0093	4,80×10-6	-0.0262767	0.0113518	2,06x10-02	-0.000451244	0.00238224	8,50x10-01	0.00491868	0.00638458	4,41x10-01	-0.0166834	0.00898424	6,33x10-02	-0.0138967	0.0565623	8,06x10-01	-0.00289535	0.00303761	3,41x10-01	0.0206583	0.04871	6,71x10-01	-0.0011345	0.00926416	1,33x10-03	0.0179064	0.394131	6,05x10-01	-0.00171781	0.000903806	5,74x10-02	-0.0147829	0.0128661	2,51x10-01	-0.0004887	0.000348799	1,61x10-01	-0.00136092	0.0043009	7,52x10-01	0.00796652	0.00420871
rs147350938	4	9924493	C	T	0.9869	-0.0989	0.0202	1,10×10-6	0.0133313	0.0251144	5,96x10-01	0.0074087	0.0052345	1,57x10-01	-0.00060108	0.0133816	9,64x10-01	0.0143005	0.0201997	4,79x10-01	0.0650252	0.125091	6,03x10-01	-0.000227656	0.00673891	9,73x10-01	-0.0814351	0.10765	4,49x10-01	0.00315323	0.0379369	3,27x10-03	0.0461265	0.334182	4,11x10-01	-0.000895537	0.00189744	6,37x10-01	-0.0179256	0.0268687	5,05x10-01	0.000391225	0.000687264	5,69x10-01	-0.00438777	0.00792179	5,80x10-01	-0.0156206	0.00887148
rs73249344	4	19543063	A	G	0.8139	-0.0264	0.0057	4,50×10-6	0.000151252	0.00718082	9,83x10-01	-0.000871488	0.00147294	5,54x10-01	-0.0014915	0.00383801	6,98x10-01	-0.000289891	0.00568356	9,59x10-01	-0.035956	0.0350721	3,05x10-01	0.00111204	0.0018847	5,55x10-01	0.0421141	0.0303339	1,65x10-01	-0.000474425	-0.00434526	7,89x10-04	0.010483	0.547403	6,79x10-01	-0.000155028	0.000568464	7,85x10-01	-0.000386227	0.00822565	9,63x10-01	4.30133e-05	0.000206911	8,35x10-01	-0.00157547	0.00248738	5,26x10-01	-0.000351638	0.00257362
rs75321673	4	113558874	A	G	0.9594	-0.0537	0.0115	3,70×10-6	0.00856501	0.014313	5,50x10-01	-0.0007039	0.0029191	8,09x10-01	-0.00836711	0.00766033	2,75x10-01	0.00060615	0.0112239	9,57x10-01	-0.0535765	0.0690296	4,38x10-01	0.00658793	0.00376661	8,03x10-02	0.0648754	0.0598056	2,78x10-01	-0.000144402	-0.0069026	1,45x10-03	0.0193069	0.9207	7,21x10-01	0.000384067	0.00114129	7,36x10-01	0.00320959	0.0159305	8,40x10-01	-0.000525572	0.000389272	1,77x10-01	-0.00766926	0.00473186	1,05x10-01	0.00744988	0.00514788
rs115354001	4	159474319	C	T	0.9824	-0.0933	0.0185	4,80×10-7	-0.00693554	0.0224324	7,57x10-01	0.00189689	0.00465355	6,84x10-01	0.000241139	0.0126811	9,85x10-01	-0.00559457	0.0175195	7,49x10-01	0.0271237	0.111186	8,07x10-01	-0.0015029	0.00599435	8,02x10-01	-0.049296	0.0954722	6,06x10-01	0.00161057	0.0152477	2,52x10-03	0.0350637	0.523454	6,64x10-01	-0.000296169	0.00176725	8,67x10-01	0.00404367	0.0250266	8,72x10-01	8.70261e-05	0.000642707	8,92x10-01	0.00282219	0.00797068	7,23x10-01	-0.0114837	0.00828416
rs10475334	5	6572494	G	A	0.8716	0.0317	0.0066	1,90×10-6	-0.0031606	0.00828409	7,03x10-01	-0.00110207	0.00169434	5,15x10-01	6.50037e-05	0.00457398	9,89x10-01	-0.00482804	0.00657242	4,63x10-01	-0.0553473	0.0407413	1,74x10-01	0.00142236	0.00218659	5,15x10-01	0.0424522	0.0351994	2,28x10-01	-0.00013896	0.00323426	9,21x10-04	0.0123125	0.880023	7,93x10-01	8.10296e-05	0.000673905	9,04x10-01	0.00614765	0.00922241	5,05x10-01	9.06125e-05	0.00024444	7,11x10-01	0.00325554	0.00296212	2,72x10-01	0.00252651	0.00300228
rs77296172	5	87519964	G	A	0.9182	0.0403	0.0084	1,70×10-6	-0.0150324	0.0105768	1,55x10-01	-0.00867118	0.00216612	6,25x10-05	-0.00829194	0.00568737	1,45x10-01	-0.0213205	0.008344	1,06x10-02	-0.150773	0.0516034	3,48x10-03	0.00333519	0.00282013	2,37x10-01	0.135504	0.0449058	2,55x10-03	-0.000966292	-0.000534831	1,12x10-03	0.0147977	0.389009	9,71x10-01	0.00056683	0.000857433	5,09x10-01	0.0152685	0.0119654	2,02x10-01	-0.00028586	0.000315526	3,65x10-01	0.000651181	0.00388559	8,67x10-01	-3.26167e-05	0.00385573
rs9293503	5	87948962	T	C	0.8884	0.0391	0.0072	5,00×10-8	-0.016061	0.00914456	7,90x10-02	-0.00789253	0.00186687	2,36x10-05	-8.19506e-06	0.00502333	9,99x10-01	-0.0246498	0.00717065	5,87x10-04	-0.192099	0.0446934	1,72x10-05	0.00462098	0.00242523	5,67x10-02	0.161945	0.0388483	3,07x10-05	0.000266481	0.0220951	9,69x10-04	0.0130691	0.783258	9,09x10-02	-0.000221042	0.000719586	7,59x10-01	0.00708227	0.0100589	4,81x10-01	-0.000232586	0.00027895	4,04x10-01	0.000922439	0.00337223	7,84x10-01	-0.000715915	0.0032981
rs17135735	5	112917803	C	T	0.9292	0.0443	0.0087	3,00×10-7	0.015567	0.0111158	1,61x10-01	0.00313196	0.0022579	1,65x10-01	-0.00427959	0.00584935	4,64x10-01	0.000757725	0.00878472	9,31x10-01	-0.127359	0.053359	1,70x10-02	0.00888775	0.00290687	2,23x10-03	0.120475	0.0461554	9,05x10-03	0.000852085	-0.000472471	1,22x10-03	0.0161328	0.484458	9,77x10-01	0.000602443	0.000874248	4,91x10-01	0.00348653	0.0122988	7,77x10-01	0.000222831	0.000323409	4,91x10-01	0.00366435	0.0039562	3,54x10-01	-0.00216493	0.00397294
rs154103	5	151481997	T	C	0.3445	-0.0233	0.0047	7,80×10-7	0.00437161	0.00590926	4,59x10-01	-0.00160067	0.0012066	1,85x10-01	0.00626885	0.00319834	5,00x10-02	-0.000128676	0.00467876	9,78x10-01	-0.0422452	0.0290377	1,46x10-01	0.00293953	0.0015646	6,03x10-02	0.0323124	0.0249713	1,96x10-01	0.00139371	0.0158363	6,76x10-04	0.00905876	0.039337	8,04x10-02	-0.00026011	0.0004657	5,76x10-01	-0.00175406	0.00651772	7,88x10-01	-0.000156969	0.000180505	3,85x10-01	-0.00394018	0.00214507	6,62x10-02	-0.00139725	0.00212338
rs6895232	5	152039421	T	A	0.6629	0.0266	0.0048	2,50×10-8	-0.00045192	0.00598268	9,40x10-01	0.00118946	0.00121992	3,30x10-01	0.0020957	0.00322692	5,16x10-01	0.001983	0.00473238	6,75x10-01	0.0258766	0.0291935	3,75x10-01	-0.00189545	0.00156973	2,27x10-01	-0.0261511	0.0251719	2,99x10-01	0.000467996	0.00897282	6,78x10-04	0.00902196	0.490084	3,20x10-01	-0.000823012	0.000478802	8,56x10-02	-0.0115164	0.00671166	8,62x10-02	0.000144374	0.000185217	4,36x10-01	0.00283162	0.00225823	2,10x10-01	0.000314456	0.00215954
rs945890	6	130321899	A	T	0.2872	-0.0257	0.0049	1,90×10-7	0.0167693	0.00616244	6,50x10-03	0.00349117	0.00125782	5,51x10-03	-0.00818098	0.0033002	1,32x10-02	0.00497874	0.00487404	3,07x10-01	-0.0725608	0.0301949	1,63x10-02	0.00879447	0.00162457	6,19x10-08	0.0844576	0.0259979	1,16x10-03	-0.000506721	-0.0282999	7,39x10-04	0.0095518	0.492804	3,05x10-03	0.00126408	0.000479662	8,41x10-03	0.0133071	0.00673343	4,81x10-02	0.00036504	0.000187006	5,09x10-02	0.00320848	0.00223509	1,51x10-01	0.00521568	0.00222057
rs4314553	7	39304256	T	C	0.5161	0.0213	0.0044	1,60×10-6	0.0026133	0.00557864	6,39x10-01	0.000757907	0.00114466	5,08x10-01	-0.000228935	0.00301193	9,39x10-01	-0.00203615	0.00441447	6,45x10-01	-0.0583888	0.0273384	3,27x10-02	0.00234101	0.00147004	1,11x10-01	0.0457156	0.0235498	5,22x10-02	0.00112501	0.0115331	6,48x10-04	0.00854414	0.0825419	1,77x10-01	0.000300231	0.000436394	4,91x10-01	0.0009861	0.00615273	8,73x10-01	-0.00010772	0.00016801	5,21x10-01	0.000302459	0.00203583	8,82x10-01	0.00147172	0.00201391
rs6945984	7	99348328	T	C	0.8926	-0.0335	0.0072	3,00×10-6	0.0123252	0.00903563	1,73x10-01	-0.00160022	0.0018653	3,91x10-01	0.00660954	0.00489457	1,77x10-01	-0.00359705	0.00709957	6,12x10-01	-0.137255	0.0443536	1,97x10-03	0.008724	0.00243625	3,42x10-04	0.111162	0.0383702	3,77x10-03	0.00206234	0.015256	1,00x10-03	0.0134713	0.0391723	2,57x10-01	0.00104478	0.00071267	1,43x10-01	0.0107309	0.0101247	2,89x10-01	0.000159693	0.000267468	5,50x10-01	-0.0004518	0.00324235	8,89x10-01	-0.00802024	0.00327175
rs532259022	8	4856717	A	C	0.4315	-0.0215	0.0047	4,20×10-6	0.00130547	0.00584922	8,23x10-01	-0.00125886	0.00120143	2,95x10-01	-0.00411741	0.00313276	1,89x10-01	0.00192995	0.00463282	6,77x10-01	0.0331308	0.0285833	2,46x10-01	-0.000749794	0.00153862	6,26x10-01	-0.0228863	0.0246447	3,53x10-01	-0.00111274	-0.0138265	6,53x10-04	0.00872302	0.0881347	1,13x10-01	8.92107e-05	0.000464397	8,48x10-01	0.00248337	0.00656283	7,05x10-01	0.000133028	0.000169327	4,32x10-01	0.00153165	0.00205084	4,55x10-01	-0.00209629	0.00210894
rs73715570	8	145025298	C	T	0.7703	-0.0249	0.0053	2,70×10-6	-0.0144215	0.00671827	3,18x10-02	0.000774073	0.0013731	5,73x10-01	0.000441147	0.00359901	9,02x10-01	-0.0108744	0.0053226	4,10x10-02	-0.0362861	0.03281	2,69x10-01	-0.00237905	0.00177301	1,80x10-01	0.0254044	0.0282636	3,69x10-01	-0.0013074	-0.0080295	7,58x10-04	0.0100557	0.084657	4,25x10-01	0.00028502	0.000527167	5,89x10-01	0.0155515	0.00742792	3,63x10-02	0.000185778	0.00020714	3,70x10-01	0.00321082	0.0024833	1,96x10-01	0.00345387	0.00241087
rs2821176	9	11642328	T	G	0.728	0.0242	0.005	1,10×10-6	-0.00172445	0.00626828	7,83x10-01	0.000473292	0.00128205	7,12x10-01	-0.00386292	0.00340231	2,56x10-01	-0.000406122	0.00496673	9,35x10-01	-0.00835461	0.0305839	7,85x10-01	-0.000563204	0.00164764	7,32x10-01	0.00591773	0.0263491	8,22x10-01	-0.000813055	-0.00622008	7,13x10-04	0.00941816	0.253956	5,09x10-01	0.000236741	0.000489417	6,29x10-01	0.00507652	0.00683616	4,58x10-01	0.000168224	0.000186712	3,68x10-01	0.00357002	0.00226575	1,15x10-01	0.00265794	0.00224696
rs10120942	9	87597283	C	A	0.4302	0.0209	0.0045	3,20×10-6	-0.0158408	0.00563243	4,92x10-03	0.000256496	0.00115096	8,24x10-01	0.00172069	0.00303553	5,71x10-01	-0.0104969	0.00445562	1,85x10-02	-0.010077	0.027398	7,13x10-01	-0.00327879	0.00147788	2,65x10-02	0.0155116	0.0235915	5,11x10-01	-0.00107555	-0.000589835	6,34x10-04	0.00850564	0.0895625	9,45x10-01	-0.000626221	0.000447189	1,61x10-01	-0.00594031	0.00623262	3,41x10-01	6.3002e-05	0.00016268	6,99x10-01	0.00115347	0.00198202	5,61x10-01	-0.00229243	0.00203182
rs1268539	9	128195657	C	A	0.5812	-0.0223	0.0045	7,20×10-7	0.00667291	0.00566712	2,39x10-01	0.00154883	0.00115628	1,80x10-01	0.000131525	0.00305938	9,66x10-01	0.00264932	0.0044878	5,55x10-01	-0.0313247	0.0277274	2,59x10-01	0.00288381	0.00149363	5,35x10-02	0.0339227	0.0239358	1,56x10-01	0.000166528	-0.00520284	6,41x10-04	0.00841196	0.794932	5,36x10-01	0.000440848	0.000450998	3,28x10-01	0.00259784	0.00634617	6,82x10-01	-6.56733e-05	0.000167599	6,95x10-01	-0.000143886	0.00202825	9,43x10-01	0.000296257	0.00203306
rs564819152	10	21820650	A	G	0.6788	0.028	0.0048	4,20×10-9	0.00389066	0.00599744	5,17x10-01	0.00416825	0.00122428	6,63x10-04	0.00227944	0.00321957	4,79x10-01	-0.000388362	0.00474757	9,35x10-01	-0.0408372	0.0292849	1,63x10-01	0.00167872	0.00157709	2,87x10-01	0.0257737	0.0252776	3,08x10-01	0.00187861	0.0243991	6,66x10-04	0.0088637	0.00479682	5,91x10-03	-0.000281074	0.000470463	5,50x10-01	-0.00652894	0.00650421	3,15x10-01	-0.000281357	0.000182654	1,23x10-01	-0.00276502	0.00218397	2,05x10-01	0.00736627	0.00215534
rs11007336	10	29276450	G	A	0.5367	0.0208	0.0045	3,80×10-6	-0.00481649	0.0056739	3,96x10-01	0.000704024	0.00116137	5,44x10-01	0.000213991	0.00307497	9,45x10-01	-0.00645753	0.00449298	1,51x10-01	-0.0364636	0.0276249	1,87x10-01	0.000550558	0.00149391	7,12x10-01	0.022878	0.0238532	3,38x10-01	0.000562673	0.0102674	6,36x10-04	0.00841377	0.376574	2,22x10-01	0.000179273	0.000444775	6,87x10-01	0.00353836	0.00626612	5,72x10-01	-8.46847e-06	0.00017086	9,60x10-01	-0.000325422	0.00211602	8,78x10-01	0.00287519	0.00204571
rs9300002	11	29129168	T	C	0.579	-0.0217	0.0045	1,40×10-6	-0.00665764	0.00565864	2,39x10-01	-0.00152665	0.00115709	1,87x10-01	-0.00124712	0.0030365	6,81x10-01	-0.00106641	0.00447408	8,12x10-01	0.0607393	0.0278243	2,90x10-02	-0.00411948	0.00149323	5,80x10-03	-0.0536789	0.0239783	2,52x10-02	-0.000157206	0.00113659	6,48x10-04	0.00859968	0.808298	8,95x10-01	-0.000580945	0.000443261	1,90x10-01	-0.0052241	0.00625659	4,04x10-01	-0.00027105	0.000166232	1,03x10-01	-0.00294271	0.002066	1,54x10-01	0.000460898	0.00204291
rs148193266	11	104528681	A	C	0.9573	-0.0588	0.0113	1,80×10-7	0.00409419	0.0140586	7,71x10-01	0.000161826	0.00286063	9,55x10-01	0.000942661	0.00779602	9,04x10-01	0.000475444	0.0111724	9,66x10-01	-0.0303336	0.0692565	6,61x10-01	0.000339672	0.00371766	9,27x10-01	0.00747303	0.0594922	9,00x10-01	7.61635e-05	0.00271232	1,54x10-03	0.021216	0.960553	8,98x10-01	0.00166334	0.00115322	1,49x10-01	0.0269172	0.0167463	1,08x10-01	-0.0004204	0.000378018	2,66x10-01	-0.00663932	0.00456121	1,46x10-01	-0.00974524	0.00509348
rs34207584	12	34663267	G	C	0.6447	-0.0219	0.0047	2,90×10-6	-0.0226118	0.00587572	1,19x10-04	-0.00321514	0.00119995	7,38x10-03	0.00290959	0.0031449	3,55x10-01	-0.0164427	0.00463463	3,89x10-04	-0.0185723	0.0287341	5,18x10-01	-0.00425925	0.00155064	6,02x10-03	0.0119928	0.0247517	6,28x10-01	-0.000663888	0.00823354	6,56x10-04	0.00880204	0.311186	3,50x10-01	-0.000814657	0.000467916	8,17x10-02	-0.00126261	0.00662506	8,49x10-01	-0.000221941	0.000170711	1,94x10-01	-0.000576809	0.00207788	7,81x10-01	-0.00309564	0.00211312
rs4002684	12	37896288	A	T	0.5965	-0.0223	0.0046	1,00×10-6	-0.0201648	0.00573662	4,40x10-04	-0.00257764	0.00117107	2,77x10-02	0.00426892	0.00309545	1,68x10-01	-0.0138447	0.00452371	2,21x10-03	-0.007504	0.0279968	7,89x10-01	-0.00425668	0.00151353	4,92x10-03	0.00348271	0.0241212	8,85x10-01	-0.00054776	0.00864803	6,39x10-04	0.00853701	0.39163	3,11x10-01	-0.000876416	0.000465693	5,98x10-02	-0.00423039	0.00645744	5,12x10-01	-0.000147548	0.000165707	3,73x10-01	-0.000530046	0.0020036	7,91x10-01	-0.0015714	0.00205914
rs10880697	12	38594529	G	C	0.6609	-0.0249	0.0047	1,20×10-7	-0.0220475	0.00590906	1,91x10-04	-0.00357301	0.00121006	3,15x10-03	0.00301259	0.00316215	3,41x10-01	-0.0153036	0.00465759	1,02x10-03	-0.0019679	0.0288849	9,46x10-01	-0.00455155	0.00156011	3,53x10-03	0.000154605	0.0248588	9,95x10-01	-0.000591616	0.00867647	6,63x10-04	0.00883976	0.372502	3,26x10-01	-0.00106858	0.000471186	2,33x10-02	-0.00613726	0.00668797	3,59x10-01	-0.000184712	0.000168582	2,73x10-01	-0.00103979	0.00203965	6,10x10-01	-0.00386208	0.00212513
rs78982639	12	70604120	G	A	0.9886	0.1007	0.021	1,60×10-6	-0.0400502	0.0261711	1,26x10-01	-0.00235917	0.00564158	6,76x10-01	-0.00705706	0.0139477	6,13x10-01	-0.0248988	0.0207268	2,30x10-01	-0.00488018	0.128187	9,70x10-01	-0.0102297	0.00714538	1,52x10-01	-0.0110192	0.111359	9,21x10-01	-0.00502006	-0.0393318	2,57x10-03	0.0346076	0.0511875	2,56x10-01	0.00174422	0.00203855	3,92x10-01	0.0510639	0.0298222	8,68x10-02	0.000299145	0.000738897	6,86x10-01	0.00516241	0.00909012	5,70x10-01	0.00149105	0.00961527
rs75972257	13	40508738	C	A	0.9116	0.0389	0.0079	9,60×10-7	0.00827909	0.00978009	3,97x10-01	0.00232404	0.00202839	2,52x10-01	0.00759274	0.00546903	1,65x10-01	0.0021108	0.00770178	7,84x10-01	-0.000180889	0.0483397	9,97x10-01	0.00361585	0.00259514	1,64x10-01	-0.00428315	0.0417525	9,18x10-01	0.00118689	0.000743801	1,19x10-03	0.0152466	0.316545	9,61x10-01	0.00157507	0.000787025	4,54x10-02	0.00824062	0.0108819	4,49x10-01	-0.00025877	0.000301408	3,91x10-01	-0.00428943	0.00370094	2,46x10-01	-0.00246956	0.00354953
rs9529057	13	66984458	G	A	0.5265	-0.021	0.0044	2,30×10-6	-0.00264677	0.00561176	6,37x10-01	-0.000700561	0.00114578	5,41x10-01	0.00359426	0.00302883	2,35x10-01	-0.0021374	0.00442158	6,29x10-01	-0.0164028	0.0273219	5,48x10-01	-0.000961276	0.00147577	5,15x10-01	0.004755	0.0236073	8,40x10-01	1.17759e-06	0.00532796	6,34x10-04	0.00831111	0.998519	5,21x10-01	0.00015387	0.000445694	7,30x10-01	0.00684071	0.00621438	2,71x10-01	-8.69619e-05	0.000169344	6,08x10-01	-0.000594489	0.00202203	7,69x10-01	-7.28247e-05	0.00202058
rs11157124	14	22151759	A	G	0.6627	-0.0216	0.0047	4,80×10-6	-0.00354837	0.00593019	5,50x10-01	7.94018e-05	0.0012215	9,48x10-01	0.000995098	0.00322434	7,58x10-01	-0.000895024	0.00471288	8,49x10-01	0.0165864	0.0292188	5,70x10-01	-0.00269529	0.0015664	8,53x10-02	-0.0323118	0.0250871	1,98x10-01	0.000867394	0.0143347	7,13x10-04	0.00953101	0.223702	1,33x10-01	-0.000116612	0.00046207	8,01x10-01	0.000820483	0.0064489	8,99x10-01	6.55338e-05	0.000183781	7,21x10-01	0.000746634	0.0022428	7,39x10-01	0.000740705	0.00212613
rs5742915	15	74336633	T	C	0.5393	-0.023	0.0045	2,40×10-7	-0.0162358	0.00557529	3,59x10-03	-0.00332178	0.0011451	3,72x10-03	0.00216832	0.00300872	4,71x10-01	-0.0121789	0.00441795	5,84x10-03	-0.0200776	0.0273016	4,62x10-01	-0.00278954	0.00147024	5,78x10-02	0.0112488	0.023472	6,32x10-01	-0.00162422	-0.0082297	6,25x10-04	0.00851659	0.00930651	3,34x10-01	0.000554962	0.000432131	1,99x10-01	0.0124416	0.00613629	4,26x10-02	0.000231114	0.000163509	1,58x10-01	0.00465286	0.00199128	1,95x10-02	-0.00488025	0.00202464
rs1105867	15	83439083	T	C	0.2241	-0.0268	0.0053	5,40×10-7	0.00351492	0.00672625	6,01x10-01	-0.00334792	0.00138733	1,58x10-02	0.0081565	0.00369598	2,73x10-02	-0.000487711	0.00533734	9,27x10-01	-0.0377303	0.0331399	2,55x10-01	0.00136687	0.00177601	4,42x10-01	0.0244157	0.0286015	3,93x10-01	0.00035287	0.00172486	7,36x10-04	0.00988817	0.631789	8,62x10-01	0.000582709	0.000533185	2,74x10-01	0.00781722	0.00741958	2,92x10-01	0.000216826	0.00019984	2,78x10-01	0.00361681	0.00243766	1,38x10-01	-0.0014534	0.00243794
rs8033999	15	92169857	T	C	0.4698	0.0205	0.0044	4,20×10-6	-0.00133833	0.0055782	8,10x10-01	-0.000137794	0.00113958	9,04x10-01	0.00105384	0.00302786	7,28x10-01	-0.0032393	0.00441664	4,63x10-01	-0.0217711	0.0272662	4,25x10-01	0.00151957	0.00146689	3,00x10-01	0.0272547	0.0234764	2,46x10-01	-0.000322591	-0.00589681	6,35x10-04	0.00842748	0.611609	4,84x10-01	0.000377968	0.000447493	3,98x10-01	0.00298375	0.00628082	6,35x10-01	-0.000158578	0.000161333	3,26x10-01	-0.00221396	0.0019507	2,56x10-01	0.00259113	0.00199812
rs12448218	16	8705547	G	A	0.6606	-0.0218	0.0047	3,20×10-6	-0.00714875	0.00590787	2,26x10-01	-0.00339776	0.00121139	5,03x10-03	0.00193193	0.00319847	5,46x10-01	-0.00521054	0.00465971	2,63x10-01	-0.00795838	0.0289765	7,84x10-01	-0.00191769	0.00156073	2,19x10-01	0.0066941	0.0249331	7,88x10-01	-6.0783e-05	0.00455464	6,84x10-04	0.00914573	0.929207	6,18x10-01	-0.000314034	0.000462464	4,97x10-01	-0.00481464	0.00652012	4,60x10-01	8.26152e-05	0.000172871	6,33x10-01	0.00161173	0.00207051	4,36x10-01	-0.00348271	0.00212095
rs28529261	16	47197865	T	C	0.9862	-0.1116	0.0216	2,50×10-7	-0.026605	0.0267325	3,20x10-01	0.00376177	0.00557219	5,00x10-01	-0.0296961	0.0146987	4,34x10-02	-0.0238303	0.0213756	2,65x10-01	-0.123323	0.133678	3,56x10-01	-0.00196471	0.00713322	7,83x10-01	0.105338	0.114362	3,57x10-01	-0.00133173	0.00118066	3,12x10-03	0.0399114	0.669862	9,76x10-01	0.000141797	0.00211339	9,47x10-01	0.0216012	0.0301594	4,74x10-01	-0.000701294	0.000794405	3,77x10-01	-0.00428968	0.00884049	6,28x10-01	0.00729994	0.00966965
rs9938281	16	49625336	A	G	0.474	-0.0239	0.0045	9,60×10-8	-0.00120945	0.00560247	8,29x10-01	-0.00010497	0.00115055	9,27x10-01	-0.000977545	0.0030261	7,47x10-01	-0.00143976	0.00443085	7,45x10-01	-0.00894974	0.0274585	7,44x10-01	0.000529859	0.00148079	7,20x10-01	0.0115931	0.0237109	6,25x10-01	9.82247e-05	-0.00156572	6,28x10-04	0.00843974	0.875723	8,53x10-01	-0.000359778	0.00045254	4,27x10-01	-0.00302129	0.00624655	6,29x10-01	0.000112577	0.000164997	4,95x10-01	0.00183518	0.00197911	3,54x10-01	-0.00311417	0.00201936
rs4640189	16	86952035	C	T	0.9341	-0.0431	0.009	1,60×10-6	0.00557441	0.011332	6,23x10-01	0.00569834	0.00230857	1,36x10-02	0.00877786	0.00624869	1,60x10-01	0.0049888	0.00898018	5,79x10-01	0.0109913	0.0551117	8,42x10-01	4.56824e-05	0.00295196	9,88x10-01	-0.036643	0.047562	4,41x10-01	0.00155214	0.0166896	1,30x10-03	0.01727	0.230802	3,34x10-01	0.000653397	0.000879649	4,58x10-01	0.0057884	0.0122278	6,36x10-01	0.000273187	0.000325152	4,01x10-01	0.0028642	0.00391517	4,64x10-01	0.00417279	0.00402506
rs2696625	17	44326864	A	G	0.7704	-0.0371	0.0053	3,20×10-12	0.00975048	0.00664617	1,42x10-01	0.0169632	0.00136491	0,00x10+00	0.0283867	0.00366592	0,00x10+00	0.0192532	0.00524799	2,44x10-04	0.203502	0.0324399	3,55x10-10	-0.00653367	0.00175246	1,93x10-04	-0.157435	0.0279499	1,78x10-08	0.00242504	0.0255595	7,39x10-04	0.00988123	0.00103861	9,69x10-03	-0.00458194	0.000521934	0,00x10+00	-0.0700856	0.00720689	0,00x10+00	-0.000133795	0.000195759	4,94x10-01	-0.00167353	0.00238967	4,84x10-01	0.0195142	0.00237665
rs12449794	17	74880716	C	T	0.9456	0.0469	0.0101	3,20×10-6	-0.012283	0.0126133	3,30x10-01	-0.000522237	0.00258226	8,40x10-01	0.000637527	0.00734972	9,31x10-01	-0.0141189	0.00998655	1,57x10-01	-0.103195	0.0624699	9,86x10-02	0.000988161	0.00336084	7,69x10-01	0.0854612	0.053739	1,12x10-01	-0.00069974	0.0107555	1,42x10-03	0.0194982	0.622504	5,81x10-01	0.000247094	0.000996927	8,04x10-01	0.00806171	0.0141024	5,68x10-01	-1.2615e-05	0.000382118	9,74x10-01	-0.000585614	0.00445704	8,95x10-01	0.00293857	0.00460586
rs186056728	18	221643	C	G	0.9676	-0.0699	0.0131	8,70×10-8	0.0103368	0.0161526	5,22x10-01	0.00166419	0.00336623	6,21x10-01	0.00253503	0.00831028	7,60x10-01	0.00487771	0.0128471	7,04x10-01	-0.0375073	0.0791463	6,36x10-01	0.00462716	0.00425772	2,77x10-01	0.0387601	0.0679127	5,68x10-01	-0.0020373	-0.0436937	1,74x10-03	0.0242104	0.240631	7,11x10-02	0.0032267	0.00130248	1,32x10-02	0.0494289	0.0190645	9,52x10-03	-0.000398603	0.000460464	3,87x10-01	-0.00725563	0.00554275	1,91x10-01	0.00666507	0.00575953
rs1668835	18	22478952	T	A	0.6883	-0.0247	0.0048	2,80×10-7	0.00123052	0.00601137	8,38x10-01	-0.00112758	0.00123358	3,61x10-01	-0.00264469	0.00324183	4,15x10-01	0.000497177	0.00475743	9,17x10-01	-0.000841125	0.0295032	9,77x10-01	-0.000163766	0.00158675	9,18x10-01	-0.0124128	0.025426	6,25x10-01	0.00112571	0.0143854	6,72x10-04	0.00906032	0.0939302	1,12x10-01	-0.000185813	0.000484569	7,01x10-01	-0.0033969	0.00673341	6,14x10-01	0.00023938	0.000191578	2,11x10-01	0.00216006	0.00230524	3,49x10-01	-0.00171956	0.00217915
rs59499656	18	40768309	A	T	0.6555	-0.0281	0.0047	1,90×10-9	-0.00160333	0.00586522	7,85x10-01	-0.00116162	0.00120246	3,34x10-01	-0.00386588	0.00319541	2,26x10-01	0.00437917	0.00463305	3,45x10-01	0.0697147	0.0287999	1,55x10-02	-0.00296452	0.00154602	5,52x10-02	-0.0501508	0.0247702	4,29x10-02	-0.000545561	-0.00931324	6,74x10-04	0.00889686	0.41834	2,95x10-01	-0.000627899	0.000463685	1,76x10-01	-0.00820857	0.00657579	2,12x10-01	-0.000195535	0.000176518	2,68x10-01	-0.00188594	0.00218272	3,88x10-01	-0.00193669	0.00212081
rs28418831	19	3307260	A	C	0.6316	-0.0219	0.0047	3,20×10-6	0.000278252	0.00592631	9,63x10-01	0.00154092	0.00121563	2,05x10-01	-0.00200882	0.00316818	5,26x10-01	-0.00106019	0.00468005	8,21x10-01	-0.00855709	0.0288605	7,67x10-01	0.000722132	0.00156212	6,44x10-01	0.0226176	0.0249346	3,64x10-01	-0.00063031	-0.00708763	6,64x10-04	0.00885412	0.342296	4,23x10-01	-0.00028283	0.000458875	5,38x10-01	-0.00517608	0.0064591	4,23x10-01	-0.000192709	0.000177216	2,77x10-01	-0.00178183	0.00209822	3,96x10-01	-0.000507669	0.00211935
rs62125156	19	7943575	A	C	0.7875	0.0255	0.0054	3,10×10-6	-0.00427393	0.00680961	5,30x10-01	-0.00313465	0.00139955	2,51x10-02	0.00280054	0.00373604	4,53x10-01	-0.00443471	0.00538554	4,10x10-01	-0.0269168	0.033437	4,21x10-01	0.000160104	0.00179521	9,29x10-01	0.0297362	0.0287425	3,01x10-01	-0.000593755	0.00126512	7,65x10-04	0.0105213	0.43746	9,04x10-01	-0.00025454	0.000540203	6,38x10-01	-0.0051761	0.0075373	4,92x10-01	4.72806e-06	0.000209244	9,82x10-01	0.000803219	0.00252652	7,51x10-01	-0.00158563	0.00245418
rs12460611	19	30326600	A	G	0.677	0.0228	0.0048	1,80×10-6	0.00479094	0.00597216	4,22x10-01	0.00429186	0.00122917	4,80x10-04	0.00985961	0.00324495	2,38x10-03	0.0011606	0.00472228	8,06x10-01	-5.42787e-05	0.0293901	9,99x10-01	0.00257665	0.00158297	1,04x10-01	0.0228646	0.0253188	3,66x10-01	-0.000888715	-0.023107	6,78x10-04	0.00915905	0.18978	1,16x10-02	0.000153756	0.000472944	7,45x10-01	-0.00408475	0.00659605	5,36x10-01	0.000283171	0.00017298	1,02x10-01	0.00416493	0.00210515	4,79x10-02	0.00686901	0.00216496
rs157595	19	45425460	A	G	0.3851	-0.0214	0.0047	4,20×10-6	-0.00116696	0.00589288	8,43x10-01	-0.0019935	0.00120218	9,73x10-02	-0.0157747	0.00314677	5,36x10-07	0.0048176	0.0046712	3,02x10-01	0.088277	0.0288709	2,23x10-03	-0.00225868	0.0015482	1,45x10-01	-0.0357628	0.0248129	1,50x10-01	-0.00290023	-0.0403072	6,76x10-04	0.00904434	1.78211e-05	8,33x10-06	-0.000552854	0.000468853	2,38x10-01	-0.00932077	0.00657366	1,56x10-01	-0.000250295	0.00017612	1,55x10-01	-0.00279421	0.00211769	1,87x10-01	0.00707757	0.0021142
rs10415609	19	46822760	A	G	0.1222	0.0319	0.0068	2,60×10-6	0.00136938	0.00854583	8,73x10-01	-0.000590926	0.00175702	7,37x10-01	0.00727261	0.00459444	1,13x10-01	0.00182938	0.00676482	7,87x10-01	0.0278565	0.042066	5,08x10-01	-0.000371986	0.00223968	8,68x10-01	-0.0224326	0.0360409	5,34x10-01	-0.000409537	-0.0156178	9,70x10-04	0.0130986	0.672937	2,33x10-01	0.000765785	0.000659322	2,45x10-01	0.0106771	0.00922077	2,47x10-01	-0.000197565	0.000251876	4,33x10-01	-0.000567017	0.00305125	8,53x10-01	0.00566461	0.00307965
rs6081105	20	1886493	A	G	0.3988	-0.0228	0.0045	5,10×10-7	-0.00318988	0.00570263	5,76x10-01	0.000312325	0.00116649	7,89x10-01	0.00349342	0.00306813	2,55x10-01	-0.0046802	0.00452276	3,01x10-01	-0.0253603	0.0279293	3,64x10-01	0.000505529	0.00148918	7,34x10-01	0.0223088	0.0239324	3,51x10-01	-9.81337e-06	0.00245404	6,67x10-04	0.00891215	0.988264	7,83x10-01	7.37509e-05	0.000455707	8,71x10-01	0.00213722	0.00637519	7,37x10-01	-0.000106914	0.000171308	5,33x10-01	-0.00171235	0.00210727	4,16x10-01	-0.00212347	0.00205834
rs1124167	20	38541242	G	C	0.9798	0.0734	0.016	4,70×10-6	0.0193112	0.020262	3,41x10-01	0.00397037	0.00415772	3,40x10-01	-0.0111407	0.0104158	2,85x10-01	0.0179207	0.015926	2,60x10-01	0.081779	0.0975505	4,02x10-01	-0.00112932	0.00523759	8,29x10-01	-0.104593	0.083912	2,13x10-01	0.00307131	0.0328752	2,28x10-03	0.0315293	0.178656	2,97x10-01	0.000110781	0.00157116	9,44x10-01	-0.00689338	0.0218419	7,52x10-01	-0.000145726	0.000601121	8,08x10-01	-0.00382938	0.00665341	5,65x10-01	-0.00300169	0.00731884
rs79980391	21	17319794	T	A	0.82	-0.0283	0.0058	1,20×10-6	-0.000295643	0.00724897	9,67x10-01	0.000139679	0.00148131	9,25x10-01	0.00479901	0.00403904	2,35x10-01	0.00314555	0.0057409	5,84x10-01	0.0463025	0.0355496	1,93x10-01	-0.00265499	0.00191914	1,67x10-01	-0.0449504	0.0305395	1,41x10-01	-0.000493197	-0.00310996	8,16x10-04	0.0109838	0.545623	7,77x10-01	-0.000210216	0.000570921	7,13x10-01	0.000395922	0.00814366	9,61x10-01	5.19754e-05	0.000213429	8,08x10-01	0.00150405	0.00262692	5,67x10-01	0.000953559	0.00261283
rs112779734	22	41434198	T	C	0.6922	0.0241	0.0048	5,40×10-7	-0.014554	0.00603837	1,59x10-02	-0.000540178	0.00123846	6,63x10-01	-0.012197	0.00323872	1,66x10-04	-0.0151857	0.00477475	1,47x10-03	-0.0737779	0.0295334	1,25x10-02	0.000746359	0.00159637	6,40x10-01	0.0587513	0.0254185	2,08x10-02	-0.00177457	-0.0169018	6,98x10-04	0.00927393	0.0110005	6,84x10-02	0.00158786	0.000479647	9,32x10-04	0.0271194	0.00672206	5,48x10-05	0.000258431	0.00018015	1,51x10-01	0.00479091	0.00218917	2,86x10-02	-0.00437119	0.00217015
[truncated: 43 more columns]

## Sheet: Blad2
pvalbasophilcount
pvalbasophilperc
pvaleoscount
pvaleosperc
pvalhemtocrit
pvalhemoglob
pvalimmaturereticulocyte
pvallymphoperc
pvallympchocount
pvalmenacorpushemconc
pvalmencorpushem
pvalmeancorpusvol
pvalmeanreitcuvol
pvalmeansphered
pvalmonoperc
pvalmonocount
pvalneutroperc
pvalneutrocount
pvalplateletcount
pvalplateletcrit
pvalplateletdistwidt
pvalplateletvol
pvalrbdw
pvalrbccount
pvalreticount
pvalretiperc
pvalwbc
